# Supplementary material for: Time Series Analysis of the Microbiota of Children Suffering From Acute Infectious Diarrhea and Their Recovery After Treatment
Source: Front Microbiol. 2018 Jun 12;9:1230. doi: 10.3389/fmicb.2018.01230 (PMC6005867; doi:10.3389/fmicb.2018.01230)
Supplement: Supplementary Table 2 — Excel file with subject information of this study. It is specified the hospital where the subjects were treated, the amount of DNA extracted, and the ratios of purity. [file Table_2.XLSX]

## Sheet: ŞİŞLİ HAMİDİYE ETFAL
Name/Day	Case 1 (Day 1)	Case 1 (Day 3)	Case 1 (Day 5)	Case 1 (Day 10)	Case 1 (Day 30)		case1
Type : DNA
DNA Tube Number	1	2	3	4	5
Concentration	151,97 ng/µl	61,78 ng/µl	60,32 ng/µl	181,38 ng/µl	432,68 ng/µl
A260/A280 Ratio	1.94714	1.82481	1.78986	1.92648	2.02811
A260/A230 Ratio	1.52106	1.18426	1.24644	1.78516	1.92524
Name/Day	Case 2 (Day 1)	Case 2 (Day 3)	Case 2 (Day 5)	Case 2 (Day 10)	Case 2 (Day 30)		case2
Type : DNA
DNA Tube Number	6	7	8	9	10
Concentration	166,78 ng/µl	47,11 ng/µl	43,23 ng/µl	199,18 ng/µl	230,01 ng/µl
A260/A280 Ratio	2.00929	1.96491	2.07565	1.85616	1.96578
A260/A230 Ratio	2.38524	1.65009	1.59776	1.50963	1.76162
Name/Day	Case 3 (Day 1)	Case 3 (Day 3)	Case 3 (Day 5)	Case 3 (Day 10)	Case 3 (Day 30)		case3
Type : DNA
DNA Tube Number	11	12	13	14	15
Concentration	106,94 ng/µl	175,22 ng/µl	474,03 ng/µl	294,82 ng/µl	329,47 ng/µl
A260/A280 Ratio	1.88377	1.94305	1.86782	1.90879	1.92445
A260/A230 Ratio	2.28442	2.3272	2.09483	1.76307	1.71893
Name/Day	Healthy 1 (Day 1)	Healthy 1 (Day 3)	Healthy 1 (Day 5)	Healthy 1 (Day 10)	Healthy 1 (Day 30)		healthy1
Type : DNA
DNA Tube Number	16	17	18	19	20
Concentration	66,96 ng/µl	95,05 ng/µl	99,96 ng/µl	161,05 ng/µl	152,08 ng/µl
A260/A280 Ratio	1.76829	1.92439	1.86764	1.76633	1.90965
A260/A230 Ratio	1.01118	1.97475	2.08384	1.12431	1.45016
Name/Day	Case 4 (Day 1)	Case 4 (Day 3)	Case 4 (Day 5)	Case 4 (Day 10)	Case 4 (Day 30)		case4
Type : DNA
DNA Tube Number	21	22	23	24	25
Concentration	133,41 ng/µl	92,20 ng/µl	209,43 ng/µl	183,45 ng/µl	35,53 ng/µl
A260/A280 Ratio	1.92229	1.96671	1.98776	1.94354	1.79043
A260/A230 Ratio	1.99816	1.98708	2.162	1.61905	1.07061
Name/Day	Case 5 (Day 1)	Case 5 (Day 3)	Case 5 (Day 5)	Case 5 (Day 10)	Case 5 (Day 30)		case5
Type : DNA
DNA Tube Number	26	27	28	29	30
Concentration	96,89 ng/µl	21,24 ng/µl	31,39 ng/µl	36,33 ng/µl	17,95 ng/µl
A260/A280 Ratio	1.93065	2.07	1.97	2	1.74
A260/A230 Ratio	2.21596	1.46	1.67	1.84	1.05
Name/Day	Healthy 2 (Day 1)	Healthy 2 (Day 3)	Healthy 2 (Day 5)	Healthy 2 (Day 10)	Healthy 2 (Day 30)		healthy2
Type : DNA
DNA Tube Number	31	32	33	34	35
Concentration	86,28 ng/µl	273,17 ng/µl	94,52 ng/µl	82,41 ng/µl	250,69 ng/µl
A260/A280 Ratio	1.93	1.70622	1.8	2.01	1.89
A260/A230 Ratio	1.51	0.991091	1.13	1.57	1.31
Name/Day	Case 6 (Day 1)	Case 6 (Day 3)	Case 6 (Day 5)	Case 6 (Day 10)	Case 6 (Day 30)		case6
Type : DNA
DNA Tube Number	36	37	38	39	40
Concentration	420,03 ng/µl	302,19 ng/µl	199,03 ng/µl	584,34 ng/µl	359,68 ng/µl
A260/A280 Ratio	2.05	1.94028	2.04595	1.95774	1.9506
A260/A230 Ratio	2.12	2.33797	2.47325	2.29064	2.03298
Name/Day	Case 7 (Day 1)	Case 7 (Day 3)	Case 7 (Day 5)	Case 7 (Day 10)	Case 7 (Day 30)		case7
Type : DNA
DNA Tube Number	41	42	43	44	45
Concentration	280,07 ng/µl	327,50 ng/µl	330,31 ng/µl	359,91 ng/µl	102,61 ng/µl
A260/A280 Ratio	1.94365	2.04004	2.04532	1.92742	1.75637
A260/A230 Ratio	1.82919	2.34372	2.42268	1.89348	1.11335
Name/Day	Case 8 (Day 1)	Case 8 (Day 3)	Case 8 (Day 5)	Case 8 (Day 10)	Case 8 (Day 30)		case8
Type : DNA
DNA Tube Number	46	47	48	49	50
Concentration	487,21 ng/µl	35,15 ng/µl	317,18 ng/µl	25,49 ng/µl	145,75 ng/µl
A260/A280 Ratio	2.00493	2	2.03009	2.13	1.85556
A260/A230 Ratio	2.06533	2.26	2.38759	1.88	1.74979
Name/Day	Case 9 (Day 1)	Case 9 (Day 3)	Case 9 (Day 5)	Case 9 (Day 10)	Case 9 (Day 30)		case9
Type : DNA
DNA Tube Number	51	52	53	54	55
Concentration	90,26 ng/µl	133,53 ng/µl	103,54 ng/µl	42,99 ng/µl	33,89 ng/µl
A260/A280 Ratio	1.9217	1.84324	1.77478	1.92003	2.01704
A260/A230 Ratio	2.0184	1.98221	1.44481	1.93735	1.84017
Name/Day	Case 10 (Day 1)	Case 10 (Day 3)	Case 10 (Day 5)	Case 10 (Day 10)	Case 10 (Day 30)		case10
Type : DNA
DNA Tube Number	56	57	58	59	60
Concentration	93,86 ng/µl	65,41 ng/µl	39,39 ng/µl	45,64 ng/µl	50,14 ng/µl
A260/A280 Ratio	1.67291	1.92338	1.98072	2.00395	1.68
A260/A230 Ratio	0.93282	1.89145	1.94473	2.12884	1.31
Name/Day	Healthy 3 (Day 1)	Healthy 3 (Day 3)	Healthy 3 (Day 5)	Healthy 3 (Day 10)	Healthy 3 (Day 30)		healthy3
Type : DNA
DNA Tube Number	76	77	78	79	80
Concentration	69,72 ng/µl	80,58 ng/µl	64,79 ng/µl	56,98 ng/µl	89,94 ng/µl
A260/A280 Ratio	1.98815	1.82347	1.84597	1.91961	1.87606
A260/A230 Ratio	1.7445	1.71565	1.52207	1.8398	1.75415
Name/Day	Healthy 4 (Day 1)	Healthy 4 (Day 3)	Healthy 4 (Day 5)	Healthy 4 (Day 10)	Healthy 4 (Day 30)		healthy4
Type : DNA
DNA Tube Number	61	62	63	64	65
Concentration	220,52 ng/µl	172,75 ng/µl	124,76 ng/µl	78,19 ng/µl	135,30 ng/µl
A260/A280 Ratio	2	1.95966	1.9863	1.87654	1.81397
A260/A230 Ratio	1.56	1.95089	2.2324	1.39587	1.46387
Name/Day	Healthy 5 (Day 1)	Healthy 5 (Day 3)	Healthy 5 (Day 5)	Healthy 5 (Day 10)	Healthy 5 (Day 30)		healthy5
Type : DNA
DNA Tube Number	66	67	68	69	70
Concentration	185,99 ng/µl	42,10 ng/µl	58,30 ng/µl	118,17 ng/µl	136,12 ng/µl
A260/A280 Ratio	1.99897	1.86691	1.89	1.90289	1.92
A260/A230 Ratio	1.95904	1.76715	1.11936	1.79958	1.18806
Name/Day	Healthy 6 (Day 1)	Healthy 6 (Day 3)	Healthy 6 (Day 5)	Healthy 6 (Day 10)	Healthy 6 (Day 30)		healthy6
Type : DNA
DNA Tube Number	71	72	73	74	75
Concentration	67,21 ng/µl	184,35 ng/µl	51,78 ng/µl	147,31 ng/µl	145,93 ng/µl
A260/A280 Ratio	1.73884	1.94704	1.76578	1.94191	1.81319
A260/A230 Ratio	1.23598	1.66567	1.42789	1.6689	1.28143
