# Supplementary material for: Time Series Analysis of the Microbiota of Children Suffering From Acute Infectious Diarrhea and Their Recovery After Treatment
Source: Front Microbiol. 2018 Jun 12;9:1230. doi: 10.3389/fmicb.2018.01230 (PMC6005867; doi:10.3389/fmicb.2018.01230)
Supplement: Supplementary Table 3 — Excel file which summarizes the values of Taylor's parameters V and β. In the file you can see information about each individual of this study: number of OTUs, times, mean of absolute frequencies, standard deviation of absolute frequencies, weighted values for V, β and their errors, and weighted values of the standardization of both parameters with their respective errors. [file Table_3.XLSX]

## Sheet: all_patients
	Elements	Times	AbsFreq_mean	AbsFreq_std	xW_V	xW_V_err	xW_beta	xW_beta_err	xW_R^2	xW_V_stan	xW_V_err_stan	xW_beta_stan	xW_beta_err_stan
C1	222	5	75521.6	12853.9	0.556005	0.0991949	0.902379	0.0207226	0.914913	2.70375	1.03916	3.65134	1.25851
C2	98	5	34584.8	8065.9	0.593993	0.136771	0.873967	0.0322405	0.905217	3.10171	1.4328	1.92587	1.958
C3	94	5	59958.6	10483.8	0.466857	0.0846836	0.863289	0.0284147	0.920288	1.76984	0.88714	1.27738	1.72565
H1	109	5	58412.2	17827.9	0.368627	0.0631336	0.838832	0.0267132	0.921527	0.740791	0.661384	-0.207941	1.62232
C4	95	5	49970	9508.4	0.503333	0.0905644	0.871188	0.0275292	0.920902	2.15196	0.948747	1.75707	1.67188
C5	74	5	42190.8	8364.81	0.458243	0.121236	0.866677	0.0364236	0.908168	1.67961	1.27006	1.48311	2.21205
H2	75	5	44589.6	14278.5	0.387736	0.0706998	0.857231	0.0298066	0.92145	0.940976	0.740647	0.909453	1.81018
C6	85	5	44622.4	14598.2	0.655905	0.130666	0.892099	0.0303298	0.929782	3.75029	1.36885	3.02701	1.84196
C7	98	5	44377.6	8990.55	0.512823	0.104929	0.862779	0.0315761	0.91928	2.25138	1.09923	1.24638	1.91765
C8	106	5	45966.4	12619.6	0.346922	0.0625685	0.840294	0.0266342	0.923791	0.513411	0.655463	-0.119138	1.61752
C9	105	5	47220	6337.39	0.636301	0.126656	0.885695	0.0300697	0.925907	3.54493	1.32684	2.63808	1.82617
C10	89	5	44063.6	16073.5	0.545345	0.115492	0.869346	0.0324912	0.917755	2.59208	1.20989	1.64521	1.97323
H3	80	5	45965.8	7447.79	0.207946	0.0340303	0.81935	0.0279585	0.928712	-0.942487	0.356499	-1.39109	1.69795
H4	109	5	40001.2	21572.4	0.434288	0.0808822	0.863786	0.0261764	0.932364	1.42866	0.847316	1.30751	1.58972
H5	82	5	41379.2	9642.81	0.364974	0.0663867	0.840936	0.029947	0.927874	0.702522	0.695462	-0.0801816	1.81872
H6	84	5	44872.8	10082.4	0.315651	0.0547667	0.832731	0.0273827	0.928251	0.185818	0.573733	-0.578434	1.66298
